# Supplementary material for: Assembly and activation of the Hippo signalome by FAT1 tumor suppressor
Source: Nat Commun. 2018 Jul 9;9:2372. doi: 10.1038/s41467-018-04590-1 (PMC6037762; doi:10.1038/s41467-018-04590-1)
Supplement: Supplementary file 4 — Supplementary Data 1 [file 41467_2018_4590_MOESM4_ESM.xlsx]

## Sheet: Sheet1
Supplementary Data 1 | Differentially expressed genes in FAT normal versus FAT mutant HNSCC samples from TCGA
Gene_Symbol	p-value(FAT_alt vs. FAT_normal)	Ratio(FAT_alt vs. FAT_normal)	Fold-Change(FAT_alt vs. FAT_normal)	Fold-Change(FAT_alt vs. FAT_normal) Description
TLR3	6.89806e-09	0.467811	-2.13762	FAT_alt down vs FAT_normal
TMEM229B	3.46745e-08	0.453218	-2.20644	FAT_alt down vs FAT_normal
RGS14	1.66612e-07	0.657892	-1.52001	FAT_alt down vs FAT_normal
ACY3	3.97473e-07	0.447365	-2.23531	FAT_alt down vs FAT_normal
TMEM158	1.10123e-06	1.85053	1.85053	FAT_alt up vs FAT_normal
ESR1	1.23495e-06	0.465501	-2.14822	FAT_alt down vs FAT_normal
TMPRSS3	1.4409e-06	0.390073	-2.56362	FAT_alt down vs FAT_normal
INPP1	2.04334e-06	0.658648	-1.51826	FAT_alt down vs FAT_normal
FAS	3.39084e-06	0.664894	-1.504	FAT_alt down vs FAT_normal
SLC7A8	4.88094e-06	1.78303	1.78303	FAT_alt up vs FAT_normal
FAT1	5.32265e-06	0.609734	-1.64006	FAT_alt down vs FAT_normal
RNASE10	7.62926e-06	2.91911	2.91911	FAT_alt up vs FAT_normal
IL15	8.2229e-06	0.604468	-1.65435	FAT_alt down vs FAT_normal
SPATA18	8.76273e-06	0.602027	-1.66105	FAT_alt down vs FAT_normal
GCET2	9.14913e-06	0.6524	-1.5328	FAT_alt down vs FAT_normal
NDRG4	1.03605e-05	2.13577	2.13577	FAT_alt up vs FAT_normal
INPP5D	1.0583e-05	0.582722	-1.71608	FAT_alt down vs FAT_normal
SSBP2	1.06077e-05	0.656523	-1.52318	FAT_alt down vs FAT_normal
C11orf87	1.0649e-05	4.04703	4.04703	FAT_alt up vs FAT_normal
TRAF3IP3	1.27507e-05	0.61893	-1.61569	FAT_alt down vs FAT_normal
CAMK4	1.34834e-05	0.515967	-1.93811	FAT_alt down vs FAT_normal
IL2RG	1.42925e-05	0.564769	-1.77064	FAT_alt down vs FAT_normal
C9orf172	1.46428e-05	0.535712	-1.86667	FAT_alt down vs FAT_normal
GAST	1.62476e-05	2.91418	2.91418	FAT_alt up vs FAT_normal
PLA2R1	1.75174e-05	1.64619	1.64619	FAT_alt up vs FAT_normal
CTSO	1.78623e-05	0.656634	-1.52292	FAT_alt down vs FAT_normal
C1QTNF2	2.33551e-05	0.611515	-1.63528	FAT_alt down vs FAT_normal
ETV7	2.41542e-05	0.566019	-1.76673	FAT_alt down vs FAT_normal
ADAM28	2.48572e-05	0.474922	-2.10561	FAT_alt down vs FAT_normal
SLFN12L	2.58715e-05	0.5951	-1.68039	FAT_alt down vs FAT_normal
BTNL9	3.03259e-05	0.375006	-2.66663	FAT_alt down vs FAT_normal
SMC1B	3.47308e-05	0.276738	-3.61353	FAT_alt down vs FAT_normal
IRF1	3.52761e-05	0.652193	-1.53329	FAT_alt down vs FAT_normal
IGFL3	3.82297e-05	3.83145	3.83145	FAT_alt up vs FAT_normal
CRB2	3.98095e-05	0.357487	-2.7973	FAT_alt down vs FAT_normal
CDKN2C	4.17569e-05	0.627086	-1.59468	FAT_alt down vs FAT_normal
C14orf73	4.20301e-05	0.39687	-2.51972	FAT_alt down vs FAT_normal
IGSF11	4.50721e-05	2.94668	2.94668	FAT_alt up vs FAT_normal
GNG2	4.62512e-05	0.647837	-1.5436	FAT_alt down vs FAT_normal
FRMD3	4.64152e-05	0.546823	-1.82875	FAT_alt down vs FAT_normal
UBASH3A	4.69833e-05	0.496071	-2.01584	FAT_alt down vs FAT_normal
FAM81A	4.85923e-05	0.587339	-1.7026	FAT_alt down vs FAT_normal
C5orf56	4.91949e-05	0.650824	-1.53651	FAT_alt down vs FAT_normal
SH3TC1	4.94804e-05	0.665559	-1.5025	FAT_alt down vs FAT_normal
ARTN	4.99424e-05	1.86843	1.86843	FAT_alt up vs FAT_normal
SPRR4	5.03624e-05	3.67607	3.67607	FAT_alt up vs FAT_normal
PNPLA3	5.2584e-05	2.02035	2.02035	FAT_alt up vs FAT_normal
G6PD	5.44139e-05	1.50137	1.50137	FAT_alt up vs FAT_normal
APOL3	5.70492e-05	0.587107	-1.70327	FAT_alt down vs FAT_normal
ATP6AP1L	5.9746e-05	0.659124	-1.51717	FAT_alt down vs FAT_normal
KIF5C	6.08237e-05	0.608255	-1.64405	FAT_alt down vs FAT_normal
GBP4	6.1333e-05	0.519651	-1.92437	FAT_alt down vs FAT_normal
AIFM3	6.25604e-05	1.63225	1.63225	FAT_alt up vs FAT_normal
IGF2BP2	6.29944e-05	1.71467	1.71467	FAT_alt up vs FAT_normal
CD8A	7.12326e-05	0.472443	-2.11666	FAT_alt down vs FAT_normal
IL7	8.17771e-05	0.581386	-1.72003	FAT_alt down vs FAT_normal
CLCN4	8.34143e-05	0.543121	-1.84121	FAT_alt down vs FAT_normal
ITGB7	8.34278e-05	0.641183	-1.55962	FAT_alt down vs FAT_normal
SYT14	8.59498e-05	2.67892	2.67892	FAT_alt up vs FAT_normal
SLA2	8.69231e-05	0.552166	-1.81105	FAT_alt down vs FAT_normal
CLEC9A	8.73922e-05	0.426409	-2.34517	FAT_alt down vs FAT_normal
RORB	8.75868e-05	0.392124	-2.55021	FAT_alt down vs FAT_normal
PPP1R16B	8.98221e-05	0.584223	-1.71168	FAT_alt down vs FAT_normal
CD3E	9.17528e-05	0.566759	-1.76442	FAT_alt down vs FAT_normal
GLI2	9.45864e-05	2.0333	2.0333	FAT_alt up vs FAT_normal
SPOCK2	0.000109822	0.582326	-1.71725	FAT_alt down vs FAT_normal
DPF1	0.000111421	1.98314	1.98314	FAT_alt up vs FAT_normal
B4GALNT3	0.000115817	1.7499	1.7499	FAT_alt up vs FAT_normal
AQP11	0.000121994	1.60034	1.60034	FAT_alt up vs FAT_normal
KIF21B	0.000123868	0.643148	-1.55485	FAT_alt down vs FAT_normal
2015-09-01	0.000129889	0.612353	-1.63304	FAT_alt down vs FAT_normal
UBD	0.000129978	0.442651	-2.25911	FAT_alt down vs FAT_normal
APOBEC3H	0.000137133	0.568958	-1.7576	FAT_alt down vs FAT_normal
TMEM20	0.000138734	1.63544	1.63544	FAT_alt up vs FAT_normal
ACSL5	0.000139312	0.600143	-1.66627	FAT_alt down vs FAT_normal
KLK14	0.000142119	3.51219	3.51219	FAT_alt up vs FAT_normal
SIRPG	0.000147657	0.521815	-1.91639	FAT_alt down vs FAT_normal
PER3	0.000152413	0.665924	-1.50167	FAT_alt down vs FAT_normal
CD3G	0.000156399	0.51093	-1.95721	FAT_alt down vs FAT_normal
AKR1C2	0.000158772	2.61381	2.61381	FAT_alt up vs FAT_normal
LOC115110	0.000159609	0.641904	-1.55787	FAT_alt down vs FAT_normal
GRAP2	0.000159773	0.565083	-1.76965	FAT_alt down vs FAT_normal
FGFBP2	0.000167253	3.25811	3.25811	FAT_alt up vs FAT_normal
CD226	0.000172083	0.534786	-1.86991	FAT_alt down vs FAT_normal
DLX2	0.000176915	2.11179	2.11179	FAT_alt up vs FAT_normal
RASSF6	0.000178908	0.620044	-1.61279	FAT_alt down vs FAT_normal
JAK3	0.000179668	0.658163	-1.51938	FAT_alt down vs FAT_normal
CD6	0.000185708	0.585379	-1.7083	FAT_alt down vs FAT_normal
PTPRCAP	0.000187539	0.561254	-1.78172	FAT_alt down vs FAT_normal
DPY19L2P2	0.000188439	0.569166	-1.75696	FAT_alt down vs FAT_normal
ZNF620	0.000191539	0.656836	-1.52245	FAT_alt down vs FAT_normal
HMGA2	0.000195193	2.20305	2.20305	FAT_alt up vs FAT_normal
CD3D	0.000199049	0.572511	-1.74669	FAT_alt down vs FAT_normal
MEI1	0.000199631	0.496209	-2.01528	FAT_alt down vs FAT_normal
SLC29A4	0.000204944	1.78972	1.78972	FAT_alt up vs FAT_normal
ROR1	0.000206084	0.558029	-1.79202	FAT_alt down vs FAT_normal
STAG3	0.000207074	0.441426	-2.26538	FAT_alt down vs FAT_normal
NLRC3	0.000210474	0.635819	-1.57277	FAT_alt down vs FAT_normal
SIT1	0.000213941	0.558421	-1.79076	FAT_alt down vs FAT_normal
C3orf67	0.000224106	1.5516	1.5516	FAT_alt up vs FAT_normal
P2RY8	0.00022603	0.586326	-1.70554	FAT_alt down vs FAT_normal
PABPC4L	0.000229439	0.551461	-1.81337	FAT_alt down vs FAT_normal
HSH2D	0.00023125	0.623769	-1.60316	FAT_alt down vs FAT_normal
CD96	0.000239344	0.586734	-1.70435	FAT_alt down vs FAT_normal
HLA-DOB	0.000249748	0.660539	-1.51391	FAT_alt down vs FAT_normal
RIBC2	0.000262967	0.548242	-1.82401	FAT_alt down vs FAT_normal
IPCEF1	0.000272472	0.613704	-1.62945	FAT_alt down vs FAT_normal
TRPM6	0.000292066	0.552365	-1.8104	FAT_alt down vs FAT_normal
CD200R1	0.00029732	0.58203	-1.71813	FAT_alt down vs FAT_normal
ZNF831	0.000299015	0.497811	-2.00879	FAT_alt down vs FAT_normal
CIITA	0.0003074	0.55716	-1.79482	FAT_alt down vs FAT_normal
CD8B	0.000314132	0.480779	-2.07996	FAT_alt down vs FAT_normal
EPB41L4A	0.000314618	0.662992	-1.50831	FAT_alt down vs FAT_normal
LIPE	0.000318233	0.651868	-1.53405	FAT_alt down vs FAT_normal
KLRK1	0.000326123	0.537259	-1.8613	FAT_alt down vs FAT_normal
APOBEC3G	0.000328768	0.647318	-1.54484	FAT_alt down vs FAT_normal
GPR171	0.000343784	0.571017	-1.75126	FAT_alt down vs FAT_normal
CYFIP2	0.000349127	0.62638	-1.59647	FAT_alt down vs FAT_normal
DUSP4	0.00035605	0.649095	-1.54061	FAT_alt down vs FAT_normal
KIAA1257	0.000356266	1.85479	1.85479	FAT_alt up vs FAT_normal
L3MBTL4	0.000360235	0.481011	-2.07896	FAT_alt down vs FAT_normal
KEL	0.000362343	0.387679	-2.57945	FAT_alt down vs FAT_normal
ETV4	0.000362761	1.54415	1.54415	FAT_alt up vs FAT_normal
C19orf57	0.00037491	0.652339	-1.53295	FAT_alt down vs FAT_normal
LBX2	0.000377321	1.50773	1.50773	FAT_alt up vs FAT_normal
LOC100233209	0.000385738	0.611594	-1.63507	FAT_alt down vs FAT_normal
PYHIN1	0.000387238	0.532059	-1.87949	FAT_alt down vs FAT_normal
SLFN13	0.000393823	0.593764	-1.68417	FAT_alt down vs FAT_normal
FAAH2	0.000398219	0.654254	-1.52846	FAT_alt down vs FAT_normal
GPR37	0.000402696	0.610459	-1.63811	FAT_alt down vs FAT_normal
PVRIG	0.000403868	0.632105	-1.58202	FAT_alt down vs FAT_normal
WNT2B	0.000407087	1.75517	1.75517	FAT_alt up vs FAT_normal
IDO1	0.000418466	0.425205	-2.35181	FAT_alt down vs FAT_normal
SPIB	0.00042096	0.435963	-2.29377	FAT_alt down vs FAT_normal
LAT	0.000422087	0.652904	-1.53162	FAT_alt down vs FAT_normal
PCSK9	0.000422567	1.76076	1.76076	FAT_alt up vs FAT_normal
ZNF683	0.000424802	0.467694	-2.13815	FAT_alt down vs FAT_normal
BIRC3	0.000426492	0.63286	-1.58013	FAT_alt down vs FAT_normal
IRX4	0.000428117	2.15481	2.15481	FAT_alt up vs FAT_normal
ATP8A1	0.000431302	0.609309	-1.6412	FAT_alt down vs FAT_normal
CCNJL	0.000437279	0.585921	-1.70671	FAT_alt down vs FAT_normal
HOXC13	0.000440273	2.07137	2.07137	FAT_alt up vs FAT_normal
CD2	0.000441276	0.583924	-1.71255	FAT_alt down vs FAT_normal
FASLG	0.000461658	0.510716	-1.95804	FAT_alt down vs FAT_normal
GYLTL1B	0.000472885	1.52789	1.52789	FAT_alt up vs FAT_normal
DOCK8	0.000474274	0.65932	-1.51671	FAT_alt down vs FAT_normal
ITK	0.000475726	0.561355	-1.7814	FAT_alt down vs FAT_normal
BCL2L14	0.000477238	0.497331	-2.01073	FAT_alt down vs FAT_normal
SPN	0.000484457	0.601592	-1.66226	FAT_alt down vs FAT_normal
CXCR3	0.000553291	0.537169	-1.86161	FAT_alt down vs FAT_normal
FAM46C	0.00056487	0.555799	-1.79921	FAT_alt down vs FAT_normal
CXCR6	0.000570138	0.581316	-1.72024	FAT_alt down vs FAT_normal
CXCL10	0.000575473	0.422352	-2.36769	FAT_alt down vs FAT_normal
IKZF3	0.00057897	0.479077	-2.08735	FAT_alt down vs FAT_normal
RASAL3	0.000582991	0.652216	-1.53323	FAT_alt down vs FAT_normal
IL2RB	0.000589116	0.638325	-1.5666	FAT_alt down vs FAT_normal
NCR3	0.000598738	0.552823	-1.8089	FAT_alt down vs FAT_normal
SLAMF9	0.00059971	2.04201	2.04201	FAT_alt up vs FAT_normal
C6orf15	0.000600022	3.30277	3.30277	FAT_alt up vs FAT_normal
FUT7	0.000603623	0.599927	-1.66687	FAT_alt down vs FAT_normal
GZMB	0.000605251	0.568486	-1.75906	FAT_alt down vs FAT_normal
LCK	0.000606411	0.649381	-1.53993	FAT_alt down vs FAT_normal
ZNF556	0.000620491	2.08275	2.08275	FAT_alt up vs FAT_normal
COL4A4	0.000631469	0.514661	-1.94303	FAT_alt down vs FAT_normal
KRT74	0.000642767	1.64895	1.64895	FAT_alt up vs FAT_normal
PARM1	0.000651385	0.596097	-1.67758	FAT_alt down vs FAT_normal
IL21R	0.000653989	0.600173	-1.66619	FAT_alt down vs FAT_normal
NKG7	0.000655469	0.54596	-1.83164	FAT_alt down vs FAT_normal
DDO	0.000660852	0.590812	-1.69259	FAT_alt down vs FAT_normal
IKZF1	0.000673371	0.599845	-1.6671	FAT_alt down vs FAT_normal
KRT34	0.000689422	2.02535	2.02535	FAT_alt up vs FAT_normal
SH2D1A	0.000692162	0.542923	-1.84188	FAT_alt down vs FAT_normal
TBC1D10C	0.000693135	0.59921	-1.66887	FAT_alt down vs FAT_normal
ENPP5	0.000694578	0.428912	-2.33148	FAT_alt down vs FAT_normal
SLC6A16	0.000709881	0.576781	-1.73376	FAT_alt down vs FAT_normal
SOX30	0.00071883	0.450271	-2.22089	FAT_alt down vs FAT_normal
LOC339535	0.000719072	3.15028	3.15028	FAT_alt up vs FAT_normal
AKR1C3	0.000722565	2.16779	2.16779	FAT_alt up vs FAT_normal
VCAM1	0.000731564	0.534847	-1.86969	FAT_alt down vs FAT_normal
SKAP1	0.000738858	0.588746	-1.69852	FAT_alt down vs FAT_normal
GPR55	0.000758076	0.611762	-1.63462	FAT_alt down vs FAT_normal
PLAG1	0.000763259	1.73529	1.73529	FAT_alt up vs FAT_normal
KLHL35	0.000777323	0.523952	-1.90857	FAT_alt down vs FAT_normal
PNPLA1	0.000779414	2.09226	2.09226	FAT_alt up vs FAT_normal
TESC	0.000840556	0.648406	-1.54224	FAT_alt down vs FAT_normal
CRTAM	0.000858031	0.564534	-1.77137	FAT_alt down vs FAT_normal
RORC	0.000860219	0.545637	-1.83272	FAT_alt down vs FAT_normal
GZMH	0.000867208	0.502959	-1.98823	FAT_alt down vs FAT_normal
RCOR2	0.000885635	1.69067	1.69067	FAT_alt up vs FAT_normal
CBLN2	0.000890698	0.359665	-2.78036	FAT_alt down vs FAT_normal
PAX5	0.00090861	0.510994	-1.95697	FAT_alt down vs FAT_normal
CD7	0.000924711	0.642976	-1.55527	FAT_alt down vs FAT_normal
KLK10	0.000930281	2.27307	2.27307	FAT_alt up vs FAT_normal
LOC254559	0.000957495	0.515406	-1.94022	FAT_alt down vs FAT_normal
LRRC4	0.0009616	2.02461	2.02461	FAT_alt up vs FAT_normal
IRF4	0.000975216	0.566636	-1.7648	FAT_alt down vs FAT_normal
CREG2	0.00100092	2.23315	2.23315	FAT_alt up vs FAT_normal
PAPL	0.00100811	2.19321	2.19321	FAT_alt up vs FAT_normal
IL12RB1	0.00104675	0.597302	-1.67419	FAT_alt down vs FAT_normal
BTLA	0.00104945	0.558233	-1.79137	FAT_alt down vs FAT_normal
SLC6A4	0.00106571	2.28501	2.28501	FAT_alt up vs FAT_normal
CD5	0.00107788	0.598114	-1.67192	FAT_alt down vs FAT_normal
VIPR1	0.00110225	1.54173	1.54173	FAT_alt up vs FAT_normal
KRTDAP	0.00111555	3.21457	3.21457	FAT_alt up vs FAT_normal
LTA	0.00113914	0.591935	-1.68938	FAT_alt down vs FAT_normal
IFNG	0.0011417	0.471062	-2.12286	FAT_alt down vs FAT_normal
MAP4K1	0.00114294	0.627672	-1.59319	FAT_alt down vs FAT_normal
CFI	0.00118939	0.63428	-1.57659	FAT_alt down vs FAT_normal
TNIP3	0.00121026	0.560812	-1.78313	FAT_alt down vs FAT_normal
IGF2BP3	0.00121422	1.81372	1.81372	FAT_alt up vs FAT_normal
CD74	0.00122254	0.642916	-1.55541	FAT_alt down vs FAT_normal
EPCAM	0.00122275	1.75018	1.75018	FAT_alt up vs FAT_normal
PTPN22	0.0012623	0.654466	-1.52796	FAT_alt down vs FAT_normal
PDCD1	0.00126905	0.589852	-1.69534	FAT_alt down vs FAT_normal
EMILIN3	0.00127744	1.85763	1.85763	FAT_alt up vs FAT_normal
LIFR	0.00127769	0.627717	-1.59307	FAT_alt down vs FAT_normal
CD27	0.00128242	0.570448	-1.75301	FAT_alt down vs FAT_normal
CCDC68	0.00128899	0.485786	-2.05852	FAT_alt down vs FAT_normal
KIAA1529	0.0012902	0.611543	-1.63521	FAT_alt down vs FAT_normal
CASS4	0.00131414	0.644006	-1.55278	FAT_alt down vs FAT_normal
P2RY10	0.00131547	0.572461	-1.74684	FAT_alt down vs FAT_normal
CFB	0.00132322	0.63931	-1.56419	FAT_alt down vs FAT_normal
RIC3	0.00132605	0.533077	-1.8759	FAT_alt down vs FAT_normal
PTPN7	0.00134463	0.638257	-1.56677	FAT_alt down vs FAT_normal
ABCD2	0.00135193	0.540626	-1.84971	FAT_alt down vs FAT_normal
SYNGR3	0.00136692	0.600394	-1.66557	FAT_alt down vs FAT_normal
CEACAM21	0.00137128	0.621259	-1.60964	FAT_alt down vs FAT_normal
LOC647946	0.00137901	0.505474	-1.97834	FAT_alt down vs FAT_normal
KIR2DL4	0.00138028	0.51553	-1.93975	FAT_alt down vs FAT_normal
FIGN	0.00139219	0.538073	-1.85849	FAT_alt down vs FAT_normal
LAG3	0.00140799	0.59173	-1.68996	FAT_alt down vs FAT_normal
SAMD3	0.00142027	0.562204	-1.77871	FAT_alt down vs FAT_normal
KIAA0748	0.00142168	0.609613	-1.64038	FAT_alt down vs FAT_normal
LTB	0.00143167	0.649977	-1.53852	FAT_alt down vs FAT_normal
BANK1	0.00143604	0.606255	-1.64947	FAT_alt down vs FAT_normal
TNFRSF9	0.00144484	0.642128	-1.55732	FAT_alt down vs FAT_normal
CYP4F11	0.00145557	2.49353	2.49353	FAT_alt up vs FAT_normal
C5orf20	0.00146202	0.553478	-1.80676	FAT_alt down vs FAT_normal
CSF2RB	0.00147516	0.656046	-1.52428	FAT_alt down vs FAT_normal
NAPSB	0.00150927	0.606767	-1.64808	FAT_alt down vs FAT_normal
FREM2	0.0015134	3.12108	3.12108	FAT_alt up vs FAT_normal
SOX15	0.00151765	1.54938	1.54938	FAT_alt up vs FAT_normal
TRAT1	0.00153604	0.482282	-2.07348	FAT_alt down vs FAT_normal
VPS37D	0.00154636	1.65052	1.65052	FAT_alt up vs FAT_normal
DNASE1L3	0.001557	0.585918	-1.70672	FAT_alt down vs FAT_normal
NQO1	0.00155965	1.58188	1.58188	FAT_alt up vs FAT_normal
C8orf79	0.00157243	0.567597	-1.76181	FAT_alt down vs FAT_normal
KLK12	0.00158277	2.80493	2.80493	FAT_alt up vs FAT_normal
BCL2	0.00158284	0.661321	-1.51213	FAT_alt down vs FAT_normal
GPX2	0.00158806	2.46953	2.46953	FAT_alt up vs FAT_normal
SEMA6A	0.00159611	0.622716	-1.60587	FAT_alt down vs FAT_normal
PVRL3	0.00162322	0.633711	-1.57801	FAT_alt down vs FAT_normal
FLT3	0.00166132	0.548793	-1.82218	FAT_alt down vs FAT_normal
THEMIS	0.00170807	0.528409	-1.89247	FAT_alt down vs FAT_normal
ME1	0.0017128	1.51026	1.51026	FAT_alt up vs FAT_normal
TFAP2E	0.00174837	1.54977	1.54977	FAT_alt up vs FAT_normal
SNX20	0.00175868	0.642154	-1.55726	FAT_alt down vs FAT_normal
CLIC5	0.00177131	0.58158	-1.71945	FAT_alt down vs FAT_normal
GBX2	0.00177421	1.84806	1.84806	FAT_alt up vs FAT_normal
PDE6B	0.00180486	0.561368	-1.78136	FAT_alt down vs FAT_normal
PRKCB	0.00180676	0.629406	-1.5888	FAT_alt down vs FAT_normal
DSC1	0.00182234	2.65321	2.65321	FAT_alt up vs FAT_normal
TMEM156	0.00183399	0.626413	-1.59639	FAT_alt down vs FAT_normal
VAX2	0.00183702	1.85718	1.85718	FAT_alt up vs FAT_normal
TIGIT	0.00187954	0.616373	-1.62239	FAT_alt down vs FAT_normal
MYH16	0.00188013	1.82925	1.82925	FAT_alt up vs FAT_normal
AKR1C1	0.0018913	2.17116	2.17116	FAT_alt up vs FAT_normal
ACBD7	0.00189702	0.589369	-1.69673	FAT_alt down vs FAT_normal
ERP27	0.00195111	0.632254	-1.58164	FAT_alt down vs FAT_normal
GRIN2A	0.00202518	0.438175	-2.28219	FAT_alt down vs FAT_normal
GZMM	0.00203253	0.568942	-1.75765	FAT_alt down vs FAT_normal
GLI1	0.00205753	1.80003	1.80003	FAT_alt up vs FAT_normal
SCML4	0.00208492	0.539017	-1.85523	FAT_alt down vs FAT_normal
TBX21	0.00209175	0.600629	-1.66492	FAT_alt down vs FAT_normal
TARP	0.00210173	0.584457	-1.71099	FAT_alt down vs FAT_normal
KCNA3	0.00210211	0.523044	-1.91189	FAT_alt down vs FAT_normal
WDFY4	0.00211557	0.58393	-1.71253	FAT_alt down vs FAT_normal
TCP11	0.00212877	0.373228	-2.67933	FAT_alt down vs FAT_normal
LY75	0.00213331	0.647866	-1.54353	FAT_alt down vs FAT_normal
ITGAL	0.00216001	0.607364	-1.64646	FAT_alt down vs FAT_normal
CD28	0.00216867	0.620733	-1.611	FAT_alt down vs FAT_normal
KRT86	0.00217966	0.640957	-1.56017	FAT_alt down vs FAT_normal
CKB	0.00218352	1.5283	1.5283	FAT_alt up vs FAT_normal
KLRB1	0.0021873	0.591658	-1.69016	FAT_alt down vs FAT_normal
MAGED4	0.00224291	1.61282	1.61282	FAT_alt up vs FAT_normal
C3orf15	0.0022565	0.473513	-2.11187	FAT_alt down vs FAT_normal
FAM189A2	0.0022569	0.562165	-1.77884	FAT_alt down vs FAT_normal
ANKRD44	0.00228341	0.665916	-1.50169	FAT_alt down vs FAT_normal
GPR18	0.0022862	0.598689	-1.67032	FAT_alt down vs FAT_normal
PSORS1C2	0.00230576	2.2417	2.2417	FAT_alt up vs FAT_normal
FOXP3	0.00231326	0.659314	-1.51673	FAT_alt down vs FAT_normal
SASH3	0.00232949	0.658419	-1.51879	FAT_alt down vs FAT_normal
CECR7	0.00233194	0.517306	-1.93309	FAT_alt down vs FAT_normal
WDR63	0.00234689	0.629237	-1.58923	FAT_alt down vs FAT_normal
IL9R	0.00234741	0.602553	-1.65961	FAT_alt down vs FAT_normal
SLAMF1	0.00236433	0.622837	-1.60556	FAT_alt down vs FAT_normal
TLR9	0.00236768	0.644813	-1.55084	FAT_alt down vs FAT_normal
BTC	0.00237298	0.538431	-1.85725	FAT_alt down vs FAT_normal
GPR133	0.00238523	0.584064	-1.71214	FAT_alt down vs FAT_normal
PKHD1L1	0.00241111	0.475635	-2.10245	FAT_alt down vs FAT_normal
ZAP70	0.00241351	0.621167	-1.60987	FAT_alt down vs FAT_normal
ADRB2	0.00243816	0.614602	-1.62707	FAT_alt down vs FAT_normal
CCR7	0.00246061	0.602406	-1.66001	FAT_alt down vs FAT_normal
C10orf91	0.00247698	1.58305	1.58305	FAT_alt up vs FAT_normal
C8orf80	0.00249827	0.515603	-1.93948	FAT_alt down vs FAT_normal
FXYD2	0.00251569	0.583876	-1.71269	FAT_alt down vs FAT_normal
PTHLH	0.00254524	1.7899	1.7899	FAT_alt up vs FAT_normal
PIK3CG	0.00258503	0.630069	-1.58713	FAT_alt down vs FAT_normal
CXCR5	0.00262493	0.539177	-1.85468	FAT_alt down vs FAT_normal
OSGIN1	0.00264025	1.61037	1.61037	FAT_alt up vs FAT_normal
GVIN1	0.00267754	0.602986	-1.65841	FAT_alt down vs FAT_normal
NRXN1	0.00269301	0.437347	-2.28651	FAT_alt down vs FAT_normal
ICOS	0.00269927	0.629663	-1.58815	FAT_alt down vs FAT_normal
C5orf38	0.00274742	1.67974	1.67974	FAT_alt up vs FAT_normal
CXCL9	0.00275051	0.494708	-2.02139	FAT_alt down vs FAT_normal
OR2A4	0.00276499	0.61121	-1.6361	FAT_alt down vs FAT_normal
IGFBP2	0.00278394	1.72425	1.72425	FAT_alt up vs FAT_normal
RNF150	0.00280402	0.551884	-1.81197	FAT_alt down vs FAT_normal
GABRR1	0.00285315	2.24778	2.24778	FAT_alt up vs FAT_normal
HLA-DQA1	0.0028601	0.621348	-1.6094	FAT_alt down vs FAT_normal
CX3CR1	0.00292993	0.626396	-1.59643	FAT_alt down vs FAT_normal
GPR174	0.00298307	0.53224	-1.87885	FAT_alt down vs FAT_normal
CCL26	0.00306119	1.78585	1.78585	FAT_alt up vs FAT_normal
KPNA7	0.00309025	1.65698	1.65698	FAT_alt up vs FAT_normal
LY9	0.00310345	0.58089	-1.7215	FAT_alt down vs FAT_normal
SLAMF7	0.00312219	0.639914	-1.56271	FAT_alt down vs FAT_normal
LCN10	0.00318211	0.597256	-1.67432	FAT_alt down vs FAT_normal
HNF4G	0.00324336	0.433495	-2.30683	FAT_alt down vs FAT_normal
CCR5	0.00327775	0.627184	-1.59443	FAT_alt down vs FAT_normal
MPPED1	0.00331967	2.69154	2.69154	FAT_alt up vs FAT_normal
KCNJ10	0.00334626	0.502066	-1.99177	FAT_alt down vs FAT_normal
HLA-DQB2	0.00336087	0.604962	-1.653	FAT_alt down vs FAT_normal
CD79B	0.00337245	0.636456	-1.5712	FAT_alt down vs FAT_normal
RAB3B	0.00337788	2.02821	2.02821	FAT_alt up vs FAT_normal
MAOB	0.00339457	0.563349	-1.7751	FAT_alt down vs FAT_normal
TREML2	0.00342479	0.619676	-1.61375	FAT_alt down vs FAT_normal
TLR10	0.00342524	0.590623	-1.69313	FAT_alt down vs FAT_normal
BAALC	0.00352784	1.77712	1.77712	FAT_alt up vs FAT_normal
DIRC3	0.00360239	1.73749	1.73749	FAT_alt up vs FAT_normal
IL22RA2	0.00365535	0.577404	-1.73189	FAT_alt down vs FAT_normal
BCHE	0.00368649	2.03176	2.03176	FAT_alt up vs FAT_normal
LOC100188949	0.00381218	0.633649	-1.57816	FAT_alt down vs FAT_normal
ATP6V1B1	0.0038138	1.81761	1.81761	FAT_alt up vs FAT_normal
CTLA4	0.0038201	0.642967	-1.55529	FAT_alt down vs FAT_normal
CLEC17A	0.00383641	0.532266	-1.87876	FAT_alt down vs FAT_normal
SSTR2	0.00389969	0.650942	-1.53623	FAT_alt down vs FAT_normal
SRRM3	0.00391273	1.52992	1.52992	FAT_alt up vs FAT_normal
TNNT2	0.00392838	1.82758	1.82758	FAT_alt up vs FAT_normal
CD19	0.00392849	0.471922	-2.11899	FAT_alt down vs FAT_normal
CD247	0.0039342	0.657478	-1.52096	FAT_alt down vs FAT_normal
JAKMIP1	0.00393839	0.587434	-1.70232	FAT_alt down vs FAT_normal
CDH16	0.00398366	2.26457	2.26457	FAT_alt up vs FAT_normal
FAIM2	0.0040194	0.632658	-1.58063	FAT_alt down vs FAT_normal
CABYR	0.0040287	1.54892	1.54892	FAT_alt up vs FAT_normal
GZMA	0.00406005	0.594358	-1.68249	FAT_alt down vs FAT_normal
FAM149A	0.00413855	0.616079	-1.62317	FAT_alt down vs FAT_normal
HLA-DRB1	0.0041565	0.658129	-1.51946	FAT_alt down vs FAT_normal
SYCP2	0.00426671	0.511327	-1.9557	FAT_alt down vs FAT_normal
RASEF	0.00427448	0.550849	-1.81538	FAT_alt down vs FAT_normal
TIMP4	0.00433358	1.66527	1.66527	FAT_alt up vs FAT_normal
PRSS3	0.0044192	2.42873	2.42873	FAT_alt up vs FAT_normal
DOC2B	0.00442924	0.617083	-1.62053	FAT_alt down vs FAT_normal
PRSS12	0.00445394	0.585829	-1.70698	FAT_alt down vs FAT_normal
ENPP4	0.00448343	0.633136	-1.57944	FAT_alt down vs FAT_normal
B3GAT1	0.0045052	0.605756	-1.65083	FAT_alt down vs FAT_normal
ST6GAL1	0.00453337	0.66081	-1.5133	FAT_alt down vs FAT_normal
