# Supplementary material for: Assembly and activation of the Hippo signalome by FAT1 tumor suppressor
Source: Nat Commun. 2018 Jul 9;9:2372. doi: 10.1038/s41467-018-04590-1 (PMC6037762; doi:10.1038/s41467-018-04590-1)
Supplement: Supplementary file 5 — Supplementary Data 2 [file 41467_2018_4590_MOESM5_ESM.xlsx]

## Sheet: Enrichr TRANSFAC_and_JASPAR_PWM
Supplementary Data 2 | Results from Transfac and Jaspar PWMs Enrichr analysis
Term	Overlap	P-value	Adjusted P-value	Z-score	Combined Score	Genes
TEAD2	16/1591	7.42882e-05	0.00943461	-1.72111	8.02616	IRX4;LRRC4;PCSK9;HMGA2;HOXC13;GLI1;VAX2;ETV4;PTHLH;PSORS1C2;GBX2;MPPED1;ARTN;IGF2BP3;PNPLA1;ATP6V1B1
CRTC3	12/1008	0.00014234	0.0120515	-1.78988	7.90869	IGSF11;BCHE;DLX2;NDRG4;WNT2B;AKR1C1;MAGED4;KRT34;AKR1C2;TMEM20;PLA2R1;CYP4F11
TCF4	29/4210	7.3795e-05	0.00943461	-1.52147	7.09519	WNT2B;PAPL;HOXC13;GABRR1;CREG2;SLAMF9;EMILIN3;KRTDAP;SRRM3;GPX2;C11ORF87;IRX4;AKR1C3;KLK14;HMGA2;AKR1C2;TMEM20;KLK10;KRT74;KLK12;IGSF11;LBX2;TMEM158;CABYR;SLC7A8;AQP11;ZNF556;PLA2R1;C3ORF67
NR5A2	26/3815	0.000237756	0.0150975	-1.52613	6.3994	SPRR4;RAB3B;NDRG4;AIFM3;EPCAM;DPF1;EMILIN3;BAALC;CKB;G6PD;AKR1C1;KLK14;AKR1C2;KRT74;KLK12;CABYR;SLC7A8;MPPED1;ARTN;TNNT2;PNPLA3;SLC29A4;ZNF556;CDH16;CCL26;ATP6V1B1
NFE2	19/2681	0.00127033	0.0541824	-1.5872	4.62733	KRTDAP;NDRG4;C11ORF87;FGFBP2;IGFBP2;VPS37D;IGFL3;PTHLH;GLI2;KLK12;IGSF11;C10ORF91;AIFM3;SLC7A8;DPF1;EMILIN3;GAST;IGF2BP2;CDH16
USF2	24/3792	0.0012799	0.0541824	-1.51238	4.40919	DLX2;FGFBP2;IGFBP2;OSGIN1;KLK14;HMGA2;HOXC13;GLI2;PSORS1C2;AIFM3;EPCAM;TNNT2;SOX15;DPF1;PNPLA3;SLC29A4;IGF2BP3;GAST;PRSS3;CDH16;C3ORF67;DSC1;CCL26;ATP6V1B1
YY1	32/6042	0.00327406	0.118802	-1.61296	3.43608	RAB3B;LOC339535;DLX2;LRRC4;PTHLH;SLC6A4;EMILIN3;BAALC;GAST;PRSS3;BCHE;G6PD;C11ORF87;AKR1C1;MYH16;C5ORF38;AKR1C3;AKR1C2;SYT14;TMEM20;CYP4F11;KLK10;ETV4;LBX2;CABYR;SLC7A8;MPPED1;KIAA1257;CDH16;DSC1;FREM2;PNPLA1
GATA2	46/9985	0.00481819	0.13598	-1.6726	3.33726	SPRR4;LOC339535;DLX2;NDRG4;LRRC4;PAPL;PTHLH;AIFM3;EPCAM;SOX15;EMILIN3;BAALC;GAST;B4GALNT3;PRSS3;DIRC3;TIMP4;BCHE;SRRM3;NQO1;GPX2;TFAP2E;RNASE10;IGFBP2;IRX4;MYH16;OSGIN1;IGFL3;KRT34;SYT14;KLK10;ETV4;IGSF11;LBX2;TMEM158;CABYR;SLC7A8;MPPED1;ARTN;TNNT2;AQP11;CDH16;C3ORF67;RCOR2;PNPLA1;ATP6V1B1
HNRNPK	1943-02-01	0.00986252	0.176483	-1.89985	3.29535	OSGIN1;IGF2BP3
JUN	19/2976	0.00413566	0.131307	-1.54489	3.13647	RAB3B;SRRM3;GPX2;C11ORF87;TFAP2E;PCSK9;IGFL3;KLK14;KLK12;PSORS1C2;GBX2;SLC7A8;SOX15;SLAMF9;DPF1;IGF2BP3;GAST;CCL26;ATP6V1B1
KLF11	11/1388	0.00668263	0.155108	-1.63682	3.05044	NDRG4;WNT2B;LBX2;GBX2;SOX15;DPF1;SLC29A4;IGF2BP2;GLI1;RCOR2;SLC6A4
MZF1	11/1389	0.00671728	0.155108	-1.60771	2.99618	C10ORF91;NDRG4;VIPR1;AIFM3;GYLTL1B;WNT2B;LBX2;SLC7A8;ZNF556;CDH16;GLI1
PGR	11/1447	0.00898265	0.176483	-1.60293	2.78034	RAB3B;WNT2B;LBX2;TMEM158;AKR1C1;CREG2;AKR1C3;PLA2R1;CYP4F11;KRT74;PTHLH
FOXC1	55/13142	0.0134807	0.181118	-1.61439	2.75837	RAB3B;VIPR1;PAPL;PCSK9;GABRR1;SOX15;EMILIN3;ME1;KPNA7;BAALC;DIRC3;TIMP4;KRTDAP;SRRM3;GPX2;G6PD;MYH16;KRT34;ETV4;KRT74;SLC7A8;MPPED1;TNNT2;ZNF556;PLA2R1;FREM2;ATP6V1B1;DLX2;NDRG4;PLAG1;PSORS1C2;C10ORF91;CREG2;IGF2BP3;B4GALNT3;BCHE;RNASE10;AKR1C1;IRX4;C5ORF38;OSGIN1;AKR1C3;IGFL3;KLK14;HMGA2;AKR1C2;SYT14;KLK10;KLK12;IGSF11;LBX2;CABYR;ARTN;PNPLA1;CCL26
MYC	10/1302	0.0118119	0.176483	-1.56532	2.71509	KRTDAP;DLX2;TNNT2;KLK14;HMGA2;IGF2BP3;HOXC13;CDH16;KLK10;PSORS1C2
KLF4	11/1485	0.0107631	0.176483	-1.54255	2.6756	NDRG4;WNT2B;LBX2;GBX2;SOX15;DPF1;SLC29A4;IGF2BP2;GLI1;RCOR2;SLC6A4
TEAD1	11/1547	0.0142395	0.181118	-1.51691	2.59181	GYLTL1B;FGFBP2;DPF1;HMGA2;AKR1C2;SYT14;ZNF556;ETV4;KRT74;PNPLA1;SLC6A4
POU2F2	17/2792	0.010675	0.176483	-1.48558	2.57678	SPRR4;SRRM3;WNT2B;AKR1C1;IRX4;AKR1C3;AKR1C2;CYP4F11;IGSF11;GABRR1;CABYR;SLC7A8;TNNT2;CREG2;PNPLA3;CKB;ZNF556
SREBF2	10/1361	0.015657	0.182755	-1.50493	2.55779	KRTDAP;C10ORF91;AIFM3;WNT2B;LBX2;FGFBP2;OSGIN1;SYT14;GAST;KLK12
SP1	15/2360	0.0114978	0.176483	-1.44785	2.51133	VIPR1;WNT2B;PLAG1;VPS37D;SYT14;HOXC13;TMEM20;VAX2;GLI2;MPPED1;ARTN;PNPLA3;SLC29A4;IGF2BP2;RCOR2
ETS2	10/1341	0.0142612	0.181118	-1.45366	2.48373	KRTDAP;GABRR1;OSGIN1;SLC29A4;PRSS3;CDH16;VAX2;PNPLA1;CCL26;KLK12
ZBTB7A	10/1373	0.0165422	0.182755	-1.45981	2.48111	NDRG4;VIPR1;AIFM3;GBX2;MPPED1;PLAG1;C5ORF38;C3ORF67;VAX2;RCOR2
NFIC	23/4403	0.0171422	0.182755	-1.45891	2.47957	GPX2;C11ORF87;RNASE10;MYH16;IGFL3;HOXC13;KLK10;ETV4;GLI2;GBX2;MPPED1;ARTN;SLAMF9;DPF1;PNPLA3;IGF2BP3;CKB;ZNF556;PRSS3;C3ORF67;DSC1;FREM2;ATP6V1B1
SP1	10/1406	0.0191693	0.187552	-1.4575	2.43942	NDRG4;MPPED1;PLAG1;TNNT2;C5ORF38;LRRC4;SLC29A4;IGF2BP3;IGF2BP2;RCOR2
SAMD9L	10/1415	0.0199366	0.187552	-1.42278	2.3813	IGSF11;SRRM3;AIFM3;CABYR;TNNT2;SLC29A4;HMGA2;ETV4;PTHLH;KLK12
GLI2	10/1465	0.024618	0.21562	-1.3598	2.08626	IGSF11;SRRM3;WNT2B;FGFBP2;KIAA1257;SOX15;DPF1;GAST;IGF2BP2;C3ORF67
E2F1	22/4207	0.0196462	0.187552	-1.24232	2.07928	BCHE;NDRG4;VIPR1;G6PD;IRX4;C5ORF38;LRRC4;AKR1C3;HMGA2;AKR1C2;SYT14;SLC6A4;GABRR1;LBX2;GBX2;MPPED1;PNPLA3;CKB;IGF2BP2;PLA2R1;C3ORF67;RCOR2
FOXJ1	10/1484	0.0265912	0.221396	-1.36652	2.06044	GYLTL1B;CABYR;FGFBP2;EPCAM;CREG2;DPF1;KRT34;KRT74;GLI2;KLK12
SPIB	6/760	0.042535	0.258902	-1.5147	2.04682	KIAA1257;IGFBP2;OSGIN1;SLC29A4;CKB;CYP4F11
LEF1	24/4658	0.0172682	0.182755	-1.19554	2.03195	RAB3B;DLX2;NDRG4;VIPR1;C11ORF87;IGFL3;HMGA2;KRT34;HOXC13;CYP4F11;KLK10;PTHLH;KLK12;SLC6A4;GABRR1;TMEM158;MPPED1;PNPLA3;AQP11;SLC29A4;PLA2R1;PRSS3;RCOR2;TIMP4
ELF3	10/1488	0.0270208	0.221396	-1.34433	2.02699	IGSF11;GABRR1;AIFM3;WNT2B;MPPED1;SLAMF9;DPF1;PCSK9;HMGA2;KRT74
SREBF1	15/2587	0.0244315	0.21562	-1.31125	2.01176	SPRR4;NQO1;NDRG4;OSGIN1;VPS37D;KLK14;GLI1;PSORS1C2;AIFM3;LBX2;ARTN;EPCAM;DPF1;EMILIN3;BAALC
HOXA5	16/3000	0.0397403	0.258902	-1.4444	1.95182	KRTDAP;DLX2;GPX2;RNASE10;AKR1C2;CYP4F11;KLK10;GABRR1;TMEM158;SLC7A8;EMILIN3;ME1;PLA2R1;PRSS3;DSC1;FREM2
LTF	9/1363	0.0387329	0.258902	-1.30428	1.76248	RAB3B;C10ORF91;DLX2;VIPR1;AIFM3;WNT2B;LBX2;IGFBP2;KLK12
STAT5B	9/1379	0.0412027	0.258902	-1.29588	1.75112	BCHE;C11ORF87;TMEM158;SLC7A8;ME1;SYT14;HOXC13;PRSS3;CDH16
GATA1	15/2679	0.0320481	0.247047	-1.25127	1.74949	BCHE;DLX2;WNT2B;IGFBP2;AKR1C3;KRT34;AKR1C2;IGSF11;GABRR1;PNPLA3;AQP11;ZNF556;PRSS3;DSC1;FREM2
ZNF281	7/986	0.047521	0.258902	-1.28827	1.74084	SLC29A4;GAST;CKB;HOXC13;PLA2R1;CDH16;GLI1
SPI1	10/1638	0.0469671	0.258902	-1.2827	1.73331	IGSF11;SLC7A8;ARTN;PLAG1;EPCAM;AQP11;CKB;KLK10;CCL26;ATP6V1B1
NR5A1	9/1389	0.0427999	0.258902	-1.25239	1.69236	GPX2;AIFM3;EMILIN3;PNPLA3;SYT14;HOXC13;ZNF556;CDH16;KRT74
WT1	15/2689	0.0329717	0.247047	-1.20652	1.68692	NDRG4;C11ORF87;FGFBP2;PLAG1;C5ORF38;LRRC4;PTHLH;C10ORF91;GYLTL1B;MPPED1;ARTN;DPF1;IGF2BP2;RCOR2;CCL26
ETV4	9/1403	0.0451059	0.258902	-1.22555	1.65608	C10ORF91;OSGIN1;LRRC4;PNPLA3;PCSK9;SLC29A4;PRSS3;GLI1;PSORS1C2
SRF	18/3420	0.0330692	0.247047	-1.17585	1.64405	RAB3B;KRTDAP;NQO1;WNT2B;AKR1C1;C5ORF38;IGFL3;SYT14;TMEM20;KLK12;CREG2;ZNF556;PRSS3;C3ORF67;DSC1;RCOR2;FREM2;TIMP4
BCL6	9/1399	0.0444386	0.258902	-1.2028	1.62535	GPX2;SLC7A8;AKR1C1;IGFL3;KLK14;SYT14;TMEM20;KRT74;DSC1
HNF1A	11/1855	0.045229	0.258902	-1.1863	1.60305	BCHE;GABRR1;NDRG4;GPX2;C11ORF87;PLAG1;SLAMF9;CKB;CYP4F11;TIMP4;KLK12
CEBPB	9/1420	0.0480173	0.258902	-1.18429	1.60033	RAB3B;KRTDAP;GABRR1;NDRG4;SLAMF9;DPF1;IGFL3;KLK14;PRSS3
NKX2-8	3/256	0.0554534	0.260836	-1.18468	1.59205	SRRM3;DLX2;DSC1
GABPA	2/108	0.0520009	0.258902	-1.16339	1.5721	NQO1;AIFM3
MYOD1	2/109	0.0528434	0.258902	-1.1488	1.55238	C11ORF87;EPCAM
TFAP2A	18/3613	0.0522489	0.258902	-1.14874	1.5523	NDRG4;PLAG1;IRX4;C5ORF38;LRRC4;AKR1C3;KLK14;SYT14;HOXC13;VAX2;KRT74;AIFM3;GBX2;MPPED1;SLAMF9;IGF2BP2;CDH16;RCOR2
PPARA	3/271	0.0634496	0.277866	-1.19646	1.53221	IGSF11;KIAA1257;MAGED4
KLF13	9/1453	0.0540229	0.258902	-1.06708	1.44195	AIFM3;WNT2B;SOX15;DPF1;SLC29A4;IGF2BP2;CYP4F11;RCOR2;GLI2
MYOG	10/1675	0.0531199	0.258902	-1.05026	1.41922	RAB3B;DLX2;GYLTL1B;CABYR;MPPED1;EMILIN3;KPNA7;KLK10;SLC6A4;PSORS1C2
NFATC2	2/117	0.0597553	0.274434	-1.09231	1.41241	WNT2B;TFAP2E
SPI1	10/1680	0.0539909	0.258902	-1.02292	1.38227	KRTDAP;DLX2;DPF1;EMILIN3;LRRC4;PNPLA3;IGF2BP3;ETV4;PTHLH;PNPLA1
PPARG	18/3580	0.0485038	0.258902	-1.015	1.37157	KRTDAP;NQO1;G6PD;KLK14;TMEM20;KLK10;KRT74;GLI2;KLK12;GABRR1;CABYR;EPCAM;AQP11;GAST;ZNF556;PLA2R1;PRSS3;TIMP4
TEAD2	9/1486	0.0605051	0.274434	-1.03968	1.34435	NDRG4;C11ORF87;LBX2;MPPED1;SOX15;PNPLA3;MAGED4;SLC29A4;PTHLH
RUNX1	19/3857	0.0510276	0.258902	-0.990255	1.33814	SRRM3;PLAG1;OSGIN1;PAPL;IGFL3;PTHLH;C10ORF91;AIFM3;CABYR;KIAA1257;ARTN;GAST;CKB;ZNF556;PRSS3;C3ORF67;DSC1;FREM2;PNPLA1
CREM	5/662	0.0716803	0.288494	-1.0607	1.31853	NDRG4;GBX2;PAPL;PCSK9;PRSS3
MZF1_5-13	3/316	0.0903795	0.302058	-1.07371	1.28538	WNT2B;C5ORF38;RCOR2
ELK1	9/1511	0.0657385	0.28301	-1.01509	1.28133	RAB3B;IGSF11;SLC7A8;ARTN;VPS37D;AKR1C2;KRT74;DSC1;FREM2
SMARCA2	9/1536	0.0712536	0.288494	-1.01656	1.26366	IGSF11;TMEM158;CABYR;SLC7A8;TNNT2;CREG2;PRSS3;CDH16;FREM2
PURA	4/492	0.0836106	0.298355	-1.02736	1.24256	GABRR1;TFAP2E;SLC29A4;TMEM20
ELK1	10/1727	0.0626491	0.277866	-0.94518	1.21041	KRTDAP;NQO1;AIFM3;GYLTL1B;HMGA2;CKB;B4GALNT3;KLK10;PTHLH;ATP6V1B1
REL	10/1752	0.0676057	0.286197	-0.927224	1.16003	NDRG4;GPX2;GYLTL1B;LBX2;PNPLA3;HMGA2;SYT14;RCOR2;PNPLA1;GLI2
HOXD9	9/1543	0.0728487	0.288494	-0.927739	1.15325	CABYR;SLC7A8;CREG2;ME1;AKR1C2;SYT14;CKB;CCL26;KLK12
SP3	8/1332	0.0775171	0.298323	-0.932187	1.12755	NDRG4;TMEM158;MPPED1;PLAG1;C5ORF38;LRRC4;IGF2BP2;RCOR2
ETS1	22/4827	0.0738273	0.288494	-0.906766	1.12718	KRTDAP;NDRG4;VIPR1;GPX2;WNT2B;OSGIN1;PAPL;CYP4F11;ETV4;KRT74;PTHLH;IGSF11;C10ORF91;GABRR1;AIFM3;MPPED1;ARTN;IGF2BP3;ZNF556;PLA2R1;PRSS3;CCL26
CACYBP	8/1350	0.0822731	0.298355	-0.913985	1.10544	AIFM3;WNT2B;FGFBP2;SLC29A4;HOXC13;IGF2BP2;C3ORF67;RCOR2
SP3	7/1129	0.0840771	0.298355	-0.887196	1.07304	KRTDAP;CABYR;SLC29A4;IGF2BP3;VAX2;PNPLA1;PSORS1C2
PCBP1	8/1360	0.0849895	0.298355	-0.858027	1.03776	NDRG4;MPPED1;PLAG1;C5ORF38;LRRC4;IGF2BP2;RCOR2;PTHLH
ZNF148	9/1591	0.0843886	0.298355	-0.849386	1.02731	NDRG4;GBX2;SOX15;GAST;IGF2BP2;CDH16;GLI1;RCOR2;SLC6A4
ZNF354C	8/1430	0.105482	0.308352	-0.87226	1.02623	GABRR1;NDRG4;DPF1;KPNA7;GAST;HOXC13;GLI1;GLI2
NFKB1	17/3497	0.0706612	0.288494	-0.814576	1.01258	DLX2;NDRG4;IGFBP2;OSGIN1;PAPL;AKR1C2;KRT74;PTHLH;SLC6A4;PSORS1C2;C10ORF91;AIFM3;MPPED1;TNNT2;EMILIN3;PLA2R1;RCOR2
TCFAP2A	8/1367	0.0869224	0.298355	-0.829032	1.00269	NDRG4;GBX2;MPPED1;PLAG1;C5ORF38;LRRC4;IGF2BP2;RCOR2
E2F6	8/1358	0.084442	0.298355	-0.828424	1.00195	NDRG4;GPX2;WNT2B;GBX2;DPF1;IRX4;C5ORF38;RCOR2
CBEPA	8/1366	0.0866447	0.298355	-0.827477	1.00081	SPRR4;LBX2;SLC7A8;SOX15;DPF1;SLC29A4;IGF2BP3;DSC1
HMGA1	8/1379	0.0902964	0.302058	-0.821823	0.983834	EPCAM;DPF1;KLK14;KRT34;TMEM20;DSC1;TIMP4;CCL26
NR1H3	8/1385	0.092012	0.30313	-0.815605	0.973503	NQO1;GABRR1;NDRG4;C11ORF87;DPF1;KLK14;ZNF556;GLI2
AHR	8/1391	0.0937465	0.30313	-0.796331	0.950497	NDRG4;GBX2;PLAG1;TNNT2;IRX4;IGF2BP3;RCOR2;SLC6A4
POU2F1	8/1399	0.0960887	0.305082	-0.732764	0.86992	SPRR4;GABRR1;CABYR;TNNT2;AKR1C1;CREG2;AKR1C2;FREM2
MZF1_1-4	13/2705	0.11516	0.321436	-0.762182	0.865045	C11ORF87;WNT2B;TFAP2E;C5ORF38;LRRC4;PAPL;KLK14;HMGA2;LBX2;DPF1;PNPLA3;RCOR2;ATP6V1B1
SNAI1	8/1428	0.104861	0.308352	-0.721995	0.849436	AIFM3;EPCAM;IGFBP2;DPF1;OSGIN1;PNPLA3;SLC29A4;GLI2
SNAI2	8/1428	0.104861	0.308352	-0.708667	0.833756	AIFM3;EPCAM;IGFBP2;DPF1;OSGIN1;PNPLA3;SLC29A4;GLI2
TCF3	8/1428	0.104861	0.308352	-0.696152	0.819031	AIFM3;EPCAM;IGFBP2;DPF1;OSGIN1;PNPLA3;SLC29A4;GLI2
HNF4A	2127-11-01	0.0973598	0.305301	-0.663921	0.787713	GPX2;GYLTL1B;SLC7A8;PLAG1;SLAMF9;IGF2BP3;HOXC13;PLA2R1;CDH16;TIMP4;PSORS1C2
USF1	8/1441	0.108935	0.309231	-0.653839	0.76739	DLX2;TNNT2;KLK14;HMGA2;IGF2BP3;HOXC13;CDH16;PSORS1C2
TP63	8/1443	0.10957	0.309231	-0.64921	0.761957	RAB3B;EPCAM;DPF1;OSGIN1;AQP11;GLI1;GLI2;KLK12
TP53	14/2866	0.0942804	0.30313	-0.611821	0.730266	SPRR4;NDRG4;GPX2;HOXC13;CYP4F11;VAX2;KLK12;C10ORF91;GABRR1;CABYR;PNPLA3;AQP11;IGF2BP2;PRSS3
CACYBP	9/1656	0.101697	0.308352	-0.619878	0.729294	KRTDAP;WNT2B;AQP11;VPS37D;SYT14;PRSS3;KLK10;CCL26;KLK12
MYOD1	9/1672	0.106253	0.308352	-0.580762	0.683274	KRTDAP;AIFM3;GYLTL1B;TMEM158;ARTN;RNASE10;TNNT2;EMILIN3;LRRC4
IKZF1	9/1674	0.106831	0.308352	-0.557574	0.655993	GYLTL1B;GBX2;MPPED1;SOX15;CREG2;KLK14;GLI1;VAX2;PNPLA1
TFAP2C	8/1485	0.123372	0.340613	-0.533133	0.574189	WNT2B;GBX2;OSGIN1;EMILIN3;CKB;ZNF556;CDH16;KRT74
MIB2	8/1490	0.125074	0.341601	-0.512677	0.550673	NDRG4;GPX2;AIFM3;GBX2;PNPLA3;AKR1C2;VAX2;KRT74
CRTC1	6/1086	0.155859	0.400181	-0.529302	0.484755	RAB3B;KRTDAP;AIFM3;KIAA1257;AKR1C1;PCSK9
FOXF1	7/1352	0.166044	0.415628	-0.487307	0.427839	C10ORF91;C11ORF87;CABYR;IGFBP2;AKR1C3;KLK14;GLI1
HIF1A	6/1124	0.173932	0.423793	-0.477141	0.40963	ME1;AQP11;HMGA2;CDH16;FREM2;CCL26
HINFP	14/3047	0.135515	0.360832	-0.38776	0.395261	G6PD;C11ORF87;PLAG1;IGFBP2;IRX4;LRRC4;KLK14;SYT14;TMEM158;SLC29A4;PRSS3;RCOR2;FREM2;TIMP4
SOX10	3/451	0.192222	0.439859	-0.474392	0.389618	SPRR4;GPX2;EMILIN3
NR3C1	8/1590	0.161693	0.410699	-0.436803	0.388708	GPX2;AIFM3;MAGED4;PLA2R1;PRSS3;KRT74;KLK12;PSORS1C2
TEAD4	7/1354	0.166906	0.415628	-0.429354	0.376958	TMEM158;MPPED1;PLAG1;C5ORF38;LRRC4;IGF2BP2;RCOR2
JUND	7/1380	0.178291	0.423793	-0.438897	0.376798	SPRR4;BCHE;SLC7A8;AKR1C1;SLAMF9;AKR1C3;AKR1C2
CBEPB	2598-12-01	0.155976	0.400181	-0.38236	0.35018	IGSF11;GABRR1;CABYR;SLC7A8;PLAG1;AKR1C1;IGFL3;KLK14;AKR1C2;TMEM20;FREM2;PTHLH
NR1I2	7/1387	0.181413	0.426658	-0.403933	0.344059	NQO1;G6PD;GYLTL1B;DPF1;EMILIN3;KLK14;GLI2
EGR1	8/1617	0.172379	0.423793	-0.393139	0.337514	MPPED1;IGFBP2;ME1;SLC29A4;HMGA2;TMEM20;PTHLH;SLC6A4
FOS	7/1394	0.184559	0.430074	-0.388902	0.328155	RAB3B;SLAMF9;DPF1;OSGIN1;IGFL3;KLK14;CCL26
LOC135440	2/247	0.200811	0.451381	-0.379969	0.302244	SLC7A8;KIAA1257
THRA	2/271	0.230029	0.501303	-0.368706	0.254608	BCHE;GYLTL1B
TFAP2A	8/1663	0.19131	0.439859	-0.293912	0.24139	SRRM3;ARTN;CREG2;DPF1;OSGIN1;PCSK9;B4GALNT3;PNPLA1
CBFB	4/774	0.259544	0.536194	-0.309551	0.192931	GYLTL1B;CREG2;LRRC4;PTHLH
MIR133B	7/1500	0.234838	0.501303	-0.252283	0.174212	RAB3B;NDRG4;GPX2;AIFM3;ARTN;PNPLA3;KLK12
RBPJ	8/1735	0.222634	0.49173	-0.228381	0.16211	BCHE;NQO1;EPCAM;TNNT2;SOX15;IGFBP2;AQP11;KPNA7
RBPJ	7/1535	0.252401	0.534249	-0.232525	0.145769	GABRR1;GPX2;AKR1C1;SLC29A4;AKR1C2;PLA2R1;PRSS3
ARNT	6/1303	0.269035	0.546679	-0.225079	0.135924	TMEM158;TFAP2E;DPF1;PRSS3;VAX2;PTHLH
FOXO3A	4/813	0.288331	0.572156	-0.230528	0.128714	C10ORF91;C11ORF87;DPF1;KLK14
Stat3	8/1762	0.234863	0.501303	-0.175351	0.121087	SPRR4;GPX2;AIFM3;LRRC4;HMGA2;TMEM20;DSC1;CCL26
HIF1A	7/1586	0.278692	0.561807	-0.167919	0.0968213	NQO1;SLC7A8;EPCAM;EMILIN3;AQP11;VPS37D;PSORS1C2
REL	2/353	0.330676	0.608635	-0.147823	0.0733996	KLK14;SLC6A4
NFKB1	14/3284	0.202823	0.451903	-0.0838433	0.0665957	PCSK9;TMEM20;KLK10;PTHLH;GLI2;AIFM3;TMEM158;CABYR;PNPLA3;PLA2R1;B4GALNT3;CDH16;RCOR2;PNPLA1
RARA	6/1379	0.312995	0.593205	-0.0764087	0.0399017	NQO1;NDRG4;C11ORF87;KLK14;ZNF556;GLI2
Myb	1902-08-01	0.301701	0.586588	-0.0590225	0.0314846	DLX2;GBX2;IGFBP2;DPF1;PNPLA3;HMGA2;RCOR2;PTHLH
MAX	1934-08-01	0.317622	0.593205	-0.0079045	0.00412784	DLX2;TNNT2;KLK14;HMGA2;IGF2BP3;HOXC13;CDH16;PSORS1C2
NFIA	6/1416	0.334856	0.611896	0.000740467	-0.000363712	FGFBP2;ARTN;TNNT2;OSGIN1;AKR1C2;CYP4F11
BRCA1	7/1809	0.399721	0.67686	0.00166722	-0.000650701	WNT2B;DPF1;PAPL;IGF2BP2;ZNF556;PLA2R1;PNPLA1
MAPK14	5/1190	0.365591	0.653945	0.0105039	-0.00446134	OSGIN1;PRSS3;CYP4F11;PTHLH;PNPLA1
PRDM1	1/1468	0.993426	0.993426	1.46091	-0.00963647	IGF2BP3
ARID3A	2/1893	0.988692	0.9926	1.40485	-0.0104349	SLC29A4;IGFL3
RORB	1/1020	0.968672	0.991586	1.34404	-0.0113566	BCHE
NR2F1	1/1021	0.96878	0.991586	1.34581	-0.0113715	BCHE
SREBF1	2/1735	0.981688	0.991586	1.42825	-0.0120681	HOXC13;PRSS3
CPEB1	2/1748	0.982394	0.991586	1.43046	-0.0120867	HOXC13;PRSS3
NFYB	2/1748	0.982394	0.991586	1.44123	-0.0121778	HOXC13;PRSS3
NR3C1	2/1775	0.983778	0.991586	1.45037	-0.012255	SLC7A8;KPNA7
NFYA	2/1748	0.982394	0.991586	1.46077	-0.0123429	HOXC13;PRSS3
TBP	3182-06-01	0.961435	0.991586	1.51065	-0.0127644	RAB3B;BCHE;CABYR;SLC7A8;IGF2BP3;PRSS3
FOXA1	3/1705	0.928548	0.986032	1.25905	-0.0177109	BCHE;CREG2;KPNA7
MIR138	2/1356	0.944098	0.986032	1.28808	-0.0181192	NDRG4;GPX2
HMGA1	3/1748	0.93586	0.986032	1.30682	-0.0183828	IGSF11;TNNT2;KPNA7
CBEPA	3/1764	0.938403	0.986032	1.30705	-0.0183861	SLC7A8;DPF1;KRT34
NR5A2	3/1748	0.93586	0.986032	1.3079	-0.0183981	KRT34;GLI2;PSORS1C2
NFAT2	2/1376	0.947211	0.986032	1.32224	-0.0185998	KRT74;PTHLH
SRF	3/1782	0.941153	0.986032	1.32695	-0.0186661	BCHE;ME1;AQP11
PLAU	2/1362	0.94505	0.986032	1.33174	-0.0187334	C11ORF87;IRX4
RUNX2	3/1750	0.936183	0.986032	1.34729	-0.0189521	KRTDAP;ARTN;TNNT2
MEF2A	2800-06-01	0.914727	0.986032	1.40682	-0.0197895	BCHE;NDRG4;C11ORF87;SLC7A8;EPCAM;PSORS1C2
EGR1	3/681	0.397988	0.67686	0.051391	-0.0200574	DPF1;LRRC4;SLC29A4
CREB1	2749-11-01	0.309299	0.593205	0.056328	-0.0294153	AIFM3;G6PD;ARTN;TNNT2;DPF1;IRX4;LRRC4;HMGA2;AKR1C2;CYP4F11;KLK10
UBTF	6/1493	0.380892	0.669321	0.0780007	-0.0313166	KIAA1257;OSGIN1;LRRC4;AQP11;PRSS3;KRT74
CEBPD	6/1495	0.382093	0.669321	0.0886711	-0.0356007	SLAMF9;AQP11;KLK14;KRT74;FREM2;CCL26
Nkx3-2	2/1122	0.892408	0.968683	1.12334	-0.0357428	TNNT2;GAST
USF1	5/1219	0.384876	0.669579	0.0954326	-0.0382787	RAB3B;BCHE;NDRG4;OSGIN1;KPNA7
MYC	7/1699	0.339182	0.615374	0.0826908	-0.0401485	DLX2;IGFBP2;EMILIN3;HMGA2;IGF2BP3;HOXC13;CDH16
SND1	6/1473	0.368891	0.655233	0.0983012	-0.0415583	ZNF556;PLA2R1;KRT74;FREM2;PTHLH;SLC6A4
ESR1	6/1513	0.392905	0.67686	0.114712	-0.044771	AIFM3;CABYR;FGFBP2;EPCAM;TIMP4;PSORS1C2
ELF5	1/556	0.846392	0.951724	0.909547	-0.045005	GAST
ZFHX3	3/1504	0.883426	0.963048	1.22304	-0.0460493	AKR1C3;AKR1C2;CCL26
FOXO3A	1/597	0.866379	0.956223	1.0358	-0.0463662	TMEM158
Pdx1	2/907	0.809441	0.943526	0.843711	-0.0490465	BAALC;KLK12
STAT3	2759-11-01	0.3135	0.593205	0.0955136	-0.0498786	KRTDAP;BCHE;GABRR1;ME1;GAST;TMEM20;PLA2R1;PRSS3;KRT74;PTHLH;SLC6A4
RXRA	1/507	0.818596	0.945106	0.888935	-0.0501879	HOXC13
SRY	1/469	0.793663	0.93763	0.779699	-0.0502125	GPX2
NR1H2	1/479	0.800535	0.94137	0.855501	-0.0516883	ZNF556
RUNX2	3/1458	0.870099	0.956223	1.18575	-0.0530786	IGSF11;HMGA2;ATP6V1B1
RELB	3/1469	0.873401	0.956223	1.20085	-0.0537544	SPRR4;VAX2;KRT74
AHR	1/454	0.782914	0.933615	0.788063	-0.0541326	CREG2
HNF4A	1/461	0.787997	0.935287	0.824735	-0.0551767	IGFL3
Sox2	4/1797	0.856861	0.951724	1.12681	-0.0557553	BCHE;SRRM3;PNPLA3;IGF2BP3
NRF1	3/1356	0.835763	0.949502	1.08637	-0.0562926	MAGED4;TMEM20;PTHLH
IRF2	3/1412	0.855467	0.951724	1.15317	-0.0570596	NQO1;DPF1;KLK10
ETV4	4/1773	0.849555	0.951724	1.16061	-0.057428	BAALC;IGF2BP3;ETV4;PTHLH
SMAD4	6/1542	0.410322	0.690211	0.156462	-0.0580096	RAB3B;KLK14;CDH16;RCOR2;TIMP4;ATP6V1B1
POU2F1	4/1735	0.837356	0.949502	1.12265	-0.0581727	SPRR4;KRTDAP;BAALC;TMEM20
Sox17	2/500	0.499229	0.754557	0.208101	-0.0586064	SPRR4;VAX2
IRF2	4/1706	0.827511	0.946791	1.07622	-0.0588436	BCHE;SLC7A8;TMEM20;PRSS3
NFATC3	4/1801	0.85805	0.951724	1.20745	-0.0597453	GYLTL1B;EPCAM;TNNT2;FREM2
CREB1	2/849	0.778995	0.933325	0.874699	-0.0603561	LRRC4;PCSK9
TBP	2486-10-01	0.316278	0.593205	0.116039	-0.0605972	BCHE;SOX15;AKR1C1;CREG2;AKR1C3;BAALC;AKR1C2;CYP4F11;ETV4;DSC1
RELA	2775-11-01	0.320253	0.593753	0.118796	-0.0619274	C10ORF91;DLX2;NDRG4;AIFM3;MPPED1;PNPLA3;CDH16;KLK10;RCOR2;PTHLH;KLK12
TBX5	4/1663	0.812026	0.943526	1.06648	-0.0619965	GPX2;SLC7A8;ME1;PLA2R1
YY1	4/1700	0.825414	0.946791	1.13961	-0.0623097	TNNT2;LRRC4;BAALC;PNPLA1
STAT1	4/1667	0.813512	0.943526	1.10691	-0.0643469	SRRM3;EPCAM;AKR1C1;ME1
NFYA	2549-10-01	0.344487	0.620564	0.136099	-0.0649366	NQO1;GABRR1;C11ORF87;IGFL3;ZNF556;PRSS3;C3ORF67;DSC1;FREM2;PTHLH
TP53	5/1266	0.416085	0.690756	0.188703	-0.0698141	NQO1;EPCAM;CKB;TMEM20;GLI1
NR5A1	4/1020	0.444278	0.714218	0.210748	-0.0709306	NQO1;B4GALNT3;FREM2;TIMP4
ZBTB16	6/1572	0.428307	0.705356	0.205924	-0.0718782	C11ORF87;LBX2;AKR1C1;CYP4F11;ETV4;TIMP4
IRF8	6/1550	0.415123	0.690756	0.197363	-0.073018	NDRG4;WNT2B;GBX2;SLC29A4;IGF2BP2;SLC6A4
Pax2	4/1516	0.750622	0.905194	0.807162	-0.080398	SPRR4;WNT2B;RNASE10;IGFBP2
Nkx2-5	2/515	0.514934	0.755574	0.29095	-0.0815467	ME1;GAST
TFAP2D	5/1324	0.454283	0.72571	0.255647	-0.0819616	C10ORF91;C11ORF87;IGFBP2;DPF1;GAST
RORB	3/1035	0.675525	0.874377	0.631949	-0.0848354	BCHE;GYLTL1B;CKB
FOXD1	1/192	0.475259	0.746384	0.312667	-0.0914598	IGF2BP3
XBP1	2/605	0.602225	0.817996	0.455917	-0.0915928	BCHE;GAST
APEX1	5/1373	0.486065	0.746576	0.318357	-0.0930422	SRRM3;C10ORF91;DPF1;KLK14;KRT34
CRX	5/1362	0.478979	0.746384	0.32033	-0.0937012	NQO1;EPCAM;DPF1;GAST;CCL26
SMAD4	6/1580	0.433093	0.705356	0.270052	-0.0942624	GABRR1;MPPED1;IRX4;ME1;VPS37D;SLC29A4
IKZF1	5/1373	0.486065	0.746576	0.327311	-0.0956593	C10ORF91;DPF1;SLC29A4;KLK10;PSORS1C2
NRF1	5/1676	0.66391	0.874377	0.719549	-0.0965952	DPF1;PNPLA3;CKB;TMEM20;TIMP4
En1	3/957	0.623023	0.83729	0.549336	-0.0975539	NQO1;AIFM3;IGF2BP2
NR2F1	3/1073	0.699115	0.874377	0.730369	-0.0980477	BCHE;GYLTL1B;CKB
Gata1	5/1863	0.751953	0.905194	1.00528	-0.100131	RAB3B;KRTDAP;WNT2B;CREG2;KLK12
ETS1	5/1681	0.666499	0.874377	0.746391	-0.100198	RAB3B;KRTDAP;GBX2;EMILIN3;KLK10
FEV	1/172	0.438879	0.710033	0.294504	-0.100851	EPCAM
GATA3	2505-07-01	0.740255	0.89964	0.96786	-0.102361	SPRR4;NQO1;C10ORF91;AIFM3;TMEM158;CABYR;DIRC3
POU1F1	4/1408	0.696685	0.874377	0.766932	-0.102956	IGSF11;BCHE;C11ORF87;PTHLH
FOXF2	5/1379	0.489916	0.746576	0.354613	-0.103638	NQO1;G6PD;EPCAM;EMILIN3;CCL26
THRB	2034-06-01	0.680062	0.874377	0.772399	-0.10369	MPPED1;EMILIN3;PNPLA3;VPS37D;IGF2BP2;TMEM20
MYOG	4/1404	0.69454	0.874377	0.773348	-0.103817	KRTDAP;TFAP2E;SOX15;IGF2BP3
MYB	4/1409	0.697219	0.874377	0.775435	-0.104098	BCHE;ME1;BAALC;PRSS3
JUN	5/1699	0.675714	0.874377	0.788404	-0.105839	SRRM3;RNASE10;PNPLA3;SYT14;GLI1
RELA	6/1656	0.478194	0.746384	0.372711	-0.109024	GBX2;IRX4;AQP11;HOXC13;ETV4;SLC6A4
RXRA	4/1422	0.704109	0.874377	0.813158	-0.109162	EPCAM;AKR1C2;GLI2;PSORS1C2
LEF1	5/1730	0.691196	0.874377	0.813847	-0.109254	RAB3B;BAALC;IGF2BP3;CKB;HOXC13
CBEPB	3275-10-01	0.664408	0.874377	0.820097	-0.110093	BCHE;GABRR1;SOX15;IRX4;OSGIN1;ME1;PNPLA3;AQP11;IGF2BP3;FREM2
E2F4	1/270	0.59616	0.814112	0.53649	-0.110333	LBX2
Prrx2	2205-07-01	0.609656	0.823685	0.58909	-0.114264	BCHE;PLAG1;IGFBP2;IGF2BP3;GAST;TIMP4;KLK12
AP1	1/183	0.459186	0.728958	0.363204	-0.114823	AQP11
ATF4	5/1398	0.502048	0.754557	0.410301	-0.11555	C11ORF87;IRX4;SLC29A4;GAST;SLC6A4
Pax6	1/169	0.433211	0.705356	0.33352	-0.116416	EPCAM
POU2F2	5/1754	0.702842	0.874377	0.86839	-0.116576	SPRR4;KRTDAP;PNPLA3;BAALC;IGF2BP3
POU1F1	5/1754	0.702842	0.874377	0.871864	-0.117042	KRTDAP;SLC7A8;PCSK9;HMGA2;CDH16
Nobox	1/201	0.490859	0.746576	0.401867	-0.117449	GAST
JUND	5/1764	0.707606	0.874377	0.882022	-0.118406	RAB3B;CABYR;IGFBP2;SLAMF9;CCL26
KLF5	4/1445	0.716025	0.874377	0.886278	-0.118978	PLAG1;VPS37D;SYT14;GLI1
FOXA2	4/1441	0.713978	0.874377	0.887536	-0.119146	GABRR1;AIFM3;TNNT2;IGFL3
ATF1	1/264	0.587932	0.807214	0.558576	-0.119628	IGFL3
FOXI1	1/217	0.517468	0.755574	0.42946	-0.120368	GYLTL1B
GFI1	5/1427	0.520358	0.755574	0.435502	-0.122061	G6PD;EPCAM;VPS37D;KLK14;CCL26
FOXL1	19/5755	0.560966	0.778608	0.498529	-0.124756	BCHE;NQO1;LOC339535;DLX2;NDRG4;G6PD;WNT2B;IRX4;C5ORF38;KRT34;KLK10;TMEM158;CABYR;EMILIN3;BAALC;CDH16;DIRC3;TIMP4;ATP6V1B1
IRF8	5/1770	0.710439	0.874377	0.931884	-0.1251	GPX2;LBX2;TMEM158;EMILIN3;SLC6A4
SOX9	1/105	0.297853	0.586471	0.239394	-0.127748	PAPL
MTF1	5/1440	0.528478	0.760601	0.468123	-0.1281	PLAG1;KLK14;HMGA2;VAX2;ETV4
E2F1	3056-09-01	0.70223	0.874377	0.978216	-0.13132	VIPR1;GYLTL1B;SLC7A8;IGFBP2;IRX4;KRT34;SYT14;TMEM20;B4GALNT3
GATA6	5/1447	0.532826	0.760601	0.481357	-0.131721	GBX2;DPF1;OSGIN1;CDH16;CYP4F11
FOS	6/1708	0.508501	0.755574	0.473492	-0.132709	SRRM3;TMEM158;ME1;BAALC;KLK10;ATP6V1B1
PITX2	13/3528	0.395765	0.67686	0.342433	-0.133648	NQO1;G6PD;AKR1C2;CYP4F11;KLK10;GLI2;KLK12;CABYR;EPCAM;CREG2;DPF1;FREM2;CCL26
EIF4EBP1	1/212	0.509304	0.755574	0.482494	-0.135232	CREG2
JDP2	5/1488	0.55794	0.778608	0.558873	-0.139856	IGSF11;SLAMF9;VPS37D;BAALC;C3ORF67
PITX1	5/1448	0.533446	0.760601	0.513554	-0.140532	G6PD;EPCAM;KLK10;CCL26;KLK12
ATF2	5/1517	0.575312	0.79418	0.611933	-0.141017	NQO1;HMGA2;HOXC13;TIMP4;KLK12
ELK4	5/1453	0.53654	0.760601	0.522505	-0.142982	GABRR1;G6PD;PLAG1;IGF2BP3;PTHLH
REPIN1	5/1466	0.544542	0.764164	0.544558	-0.146471	GPX2;MPPED1;PTHLH;SLC6A4;PSORS1C2
FOXA1	5/1457	0.539009	0.760601	0.54015	-0.14781	C10ORF91;C11ORF87;DPF1;KLK14;KRT34
STAT5B	6/1729	0.520573	0.755574	0.537011	-0.150512	SPRR4;BCHE;TNNT2;IGF2BP2;TMEM20;PRSS3
RORA_1	1/107	0.302531	0.586588	0.282975	-0.150948	AKR1C2
IRF7	1999-01-01	0.283632	0.567264	0.376414	-0.213401	SLC7A8
VDR	1988-01-01	0.256815	0.536194	0.381414	-0.23772	PAPL
HNF1B	1990-01-01	0.261764	0.536194	0.403953	-0.251767	AKR1C2
SND1	1990-01-01	0.261764	0.536194	0.409549	-0.255256	PLA2R1
NCOA1	1979-01-01	0.234138	0.501303	0.441533	-0.304898	PLA2R1
Myf	1958-01-01	0.178527	0.423793	0.414994	-0.356276	CKB
NFE2L1	1965-01-01	0.197494	0.447888	0.66324	-0.532722	AQP11
FOXM1	1958-01-01	0.178527	0.423793	0.723204	-0.620878	VPS37D
CPEB1	1947-01-01	0.147822	0.387081	0.826729	-0.784667	DLX2
SMAD3	1943-01-01	0.136378	0.360832	1.07172	-1.09245	NDRG4
CBX5	1940-01-01	0.127694	0.345046	1.18983	-1.26607	AKR1C2
