# Supplementary material for: Assembly and activation of the Hippo signalome by FAT1 tumor suppressor
Source: Nat Commun. 2018 Jul 9;9:2372. doi: 10.1038/s41467-018-04590-1 (PMC6037762; doi:10.1038/s41467-018-04590-1)
Supplement: Supplementary file 6 — Supplementary Data 3 [file 41467_2018_4590_MOESM6_ESM.xlsx]

## Sheet: Sheet1
qPCR Oligos	Sequence
GAPDHfwd	5’-GAAGGTCGGAGTCAACGGATT
GAPDHrev	5’-CGCTCCTGGAAGATGGTGAT
FAT1fwd	5’-TTCAAAATAGGTGAAGAGACAGGTG
FAT1rev	5’-TTGTGATGAGACCTGTTTTAGGATG
CTGFfwd	5’-GTTTGGCCCAGACCCAACTA
CTGFrev	5’-GGCTCTGCTTCTCTAGCCTG
YAP1fwd	5’-GCCCACTCGGGATGTAACTT
YAP1rev	5’-AACCCTTTGGTCTCCGACAG
CYR61fwd	5’-CAGGACTGTGAAGATGCGGT
CYR61rev	5’-GCCTGTAGAAGGGAAACGCT
FSTL1fwd	5’-GCAGCAACTACAGTGAAATCC
FSTL1rev	5’-ATGGCAGTTTCATTCTGTTCC
FSTL1rev	5’-ATGGCAGTTTCATTCTGTTCC
