# Supplementary material for: Assembly and activation of the Hippo signalome by FAT1 tumor suppressor
Source: Nat Commun. 2018 Jul 9;9:2372. doi: 10.1038/s41467-018-04590-1 (PMC6037762; doi:10.1038/s41467-018-04590-1)
Supplement: Supplementary file 7 — Supplementary Data 4 [file 41467_2018_4590_MOESM7_ESM.xlsx]

## Sheet: Sheet1
Supplementary Data 4 | Cancer abbreviations and number of cases included in the Hippo members and FAT1 analysis in figure 1
Abbreviation	Cancer	Cases
ACC	Adrenocortical carcinoma	92
BLCA	Bladder urothelial carcinoma	412
BRCA	Breast invasive carcinoma	1098
CESC	Cervical and endocervical cancers	307
CHOL	Cholangiocarcinoma	51
COAD	Colon adenocarcinoma	460
COADREAD	Colorectal adenocarcinoma	631
DLBC	Lymphoid Neoplasm Diffuse Large B-cell Lymphoma	58
ESCA	Esophageal carcinoma	185
FPPP	FFPE Pilot Phase II	38
GBM	Glioblastoma multiforme	613
GBMLGG	Glioma	1129
HNSC	Head and Neck squamous cell carcinoma	528
KICH	Kidney Chromophobe	113
KIPAN	Pan-kidney cohort (KICH+KIRC+KIRP)	973
KIRC	Kidney renal clear cell carcinoma	537
KIRP	Kidney renal papillary cell carcinoma	323
LAML	Acute Myeloid Leukemia	200
LGG	Brain Lower Grade Glioma	516
LIHC	Liver hepatocellular carcinoma	377
LUAD	Lung adenocarcinoma	585
LUSC	Lung squamous cell carcinoma	504
MESO	Mesothelioma	87
OV	Ovarian serous cystadenocarcinoma	602
PAAD	Pancreatic adenocarcinoma	185
PCPG	Pheochromocytoma and Paraganglioma	179
PRAD	Prostate adenocarcinoma	499
READ	Rectum adenocarcinoma	171
SARC	Sarcoma	261
SKCM	Skin Cutaneous Melanoma	470
STAD	Stomach adenocarcinoma	443
STES	Stomach and Esophageal carcinoma	628
TGCT	Testicular Germ Cell Tumors	150
THCA	Thyroid carcinoma	503
THYM	Thymoma	124
UCEC	Uterine Corpus Endometrial Carcinoma	560
UCS	Uterine Carcinosarcoma	57
UVM	Uveal Melanoma	80
